# Supplementary material for: Establishing Heat Alert Thresholds for the Varied Climatic Regions of British Columbia, Canada
Source: Int J Environ Res Public Health. 2018 Sep 19;15(9):2048. doi: 10.3390/ijerph15092048 (PMC6163932; doi:10.3390/ijerph15092048)
Supplement: Supplementary file 1 [file ijerph-15-02048-s001.zip]

Archive with 24 entries (18 files):
- ijerph-343571-Supplementary materials-proofreading/
- ijerph-343571-Supplementary materials-proofreading/ijerph-343571-Supplementary materials-proofreading/
- ijerph-343571-Supplementary materials-proofreading/ijerph-343571-Supplementary materials-proofreading/S10_HeatAlertsPerYear_Northwest.pdf
- ijerph-343571-Supplementary materials-proofreading/ijerph-343571-Supplementary materials-proofreading/S1_Figure_Observed_vs_Forecasted_Min.png
- ijerph-343571-Supplementary materials-proofreading/ijerph-343571-Supplementary materials-proofreading/S2_Figure_Observed_vs_Forecasted_Max.png
- ijerph-343571-Supplementary materials-proofreading/ijerph-343571-Supplementary materials-proofreading/S3_Southwest_threshold_combinations.png
- ijerph-343571-Supplementary materials-proofreading/ijerph-343571-Supplementary materials-proofreading/S4_Southeast_threshold_combinations.png
- ijerph-343571-Supplementary materials-proofreading/ijerph-343571-Supplementary materials-proofreading/S5_Northeast_threshold_combinations.png
- ijerph-343571-Supplementary materials-proofreading/ijerph-343571-Supplementary materials-proofreading/S6_Northwest_threshold_combinations.png
- ijerph-343571-Supplementary materials-proofreading/ijerph-343571-Supplementary materials-proofreading/S7_HeatAlertsPerYear_Southwest.pdf
- ijerph-343571-Supplementary materials-proofreading/ijerph-343571-Supplementary materials-proofreading/S8_HeatAlertsPerYear_Southeast.pdf
- ijerph-343571-Supplementary materials-proofreading/ijerph-343571-Supplementary materials-proofreading/S9_HeatAlertsPerYear_Northeast.pdf
- ijerph-343571-Supplementary materials-proofreading/ijerph-343571-Supplementary materials-proofreading/sample_code/
- ijerph-343571-Supplementary materials-proofreading/ijerph-343571-Supplementary materials-proofreading/sample_code/code/
- ijerph-343571-Supplementary materials-proofreading/ijerph-343571-Supplementary materials-proofreading/sample_code/code/functions.R
- ijerph-343571-Supplementary materials-proofreading/ijerph-343571-Supplementary materials-proofreading/sample_code/code/main.R
- ijerph-343571-Supplementary materials-proofreading/ijerph-343571-Supplementary materials-proofreading/sample_code/data/
- ijerph-343571-Supplementary materials-proofreading/ijerph-343571-Supplementary materials-proofreading/sample_code/data/sample_data.Rdata
- ijerph-343571-Supplementary materials-proofreading/ijerph-343571-Supplementary materials-proofreading/sample_code/output/
- ijerph-343571-Supplementary materials-proofreading/ijerph-343571-Supplementary materials-proofreading/sample_code/output/Southwest.png
- ijerph-343571-Supplementary materials-proofreading/ijerph-343571-Supplementary materials-proofreading/sample_code/output/Thumbs.db
- ijerph-343571-Supplementary materials-proofreading/ijerph-343571-Supplementary materials-proofreading/sample_code/output/Vancouver.png
- ijerph-343571-Supplementary materials-proofreading/ijerph-343571-Supplementary materials-proofreading/sample_code/output/Victoria.png
- ijerph-343571-Supplementary materials-proofreading/ijerph-343571-Supplementary materials-proofreading/Thumbs.db
